# Supplementary material for: Single-step generation of homozygous knockout/knock-in individuals in an extremotolerant parthenogenetic tardigrade using DIPA-CRISPR
Source: PLoS Genet. 2024 Jun 13;20(6):e1011298. doi: 10.1371/journal.pgen.1011298 (PMC11175437; doi:10.1371/journal.pgen.1011298)
Supplement: S1 Data — (XLSX) [file pgen.1011298.s015.xlsx]

## Sheet: Sheet1
S1 Data. Accession numbers for ABCG and ABCH protein sequences used in phylogenetic analysis
species	name	NCBI accession number
ABCG subfamily
Drosophila melanogaster
	Atet	AAF51027.1
	Brown	AAF47020.3
	CG11069	AAF56361.2
	CG17646	AAF51341.3
	CG31121	NP_733058.1
	CG3164	AAF51548.2
	CG31689	NP_722827.1
	CG32091	NP_729728.1
	CG3327	AAF51122.2
	CG4822	AAF51552.2
	CG5853	AAF52835.2
	CG9663	AAF51130.2
	CG9664	AAF51131.1
	scarlet	AAF49455.1
	white	AAF45826.1
Anopheles gambiae
	AGAP009468-PA	XP_001688274.1
	AGAP000553-PA	XP_310530.3
	AGAP009471-PA	XP_310228.4
	AGAP001858-PA	XP_321211.3
	AGAP000506-PA	XP_310585.4
	AGAP008889-PA	XP_319635.4
	AGAP009850-PA	XP_318963.3
	AGAP001333-PA	XP_321812.4
	AGAP009463-PA	XP_310233.4
	AGAP009464-PA	XP_310232.4
	AGAP008945-PA	XP_319700.4
	AGAP007655-PA	XP_308215.4
	AGAP002051-PA	XP_320996.4
	AGAP002050-PA	XP_320998.4
	AGAP009469-PA	XP_001688273.1
	AGAP009472-PA	XP_001688272.1
Apis mellifera
	AmABCG1	XP_394443.3
	AmABCG2	XP_001122252.1
	AmABCG3	XP_623409.2
	AmABCG4	XP_001122662.1
	AmABCG5	XP_397486.2
	AmABCG6	XP_394031.1
	AmABCG7	XP_624748.2
	AmABCG8	XP_395463.2
	AmABCG9	XP_001120108.1
	AmABCG10	XP_001122240.1
	AmABCG11	XP_395665.3
	AmABCG12	XP_001122569.1
	AmABCG13	XP_397283.1
	AmABCG14	XP_623455.2
	AmABCG15	XP_001122245.1
Tribolium castaneum
	TcABCG-4A	XP_971210.2
	TcABCG-4B	XP_971681.1
	TcABCG-4C	XP_001813184.1
	TcABCG-4D	XP_973458.1
	TcABCG-4E	XP_001811847.1
	TcABCG-4F	XP_971735.1
	TcABCG-4G	XP_973493.1
	TcABCG-4H	XP_973526.1
	TcABCG-8A	XP_975214.2
	TcABCG-9A	XP_968696.1
	TcABCG-9B	NP_001034521.1
	TcABCG-9C	XP_968472.1
	TcABCG-9D	XP_968555.1
Ramazzottius varieornatus
	RvY_01244	GAU88563.1
	RvY_05580	GAU93681.1
	RvY_06785	GAU95110.1
	RvY_07437	GAU95909.1
	RvY_08512	GAU97165.1
	RvY_08711	GAU97405.1
	RvY_10030	GAU98961.1
ABCH subfamily
Drosophila melanogaster
	CG11147	AAF52284.2
	CG33970	NP_001034071.1
	CG9990	AAF56807.1
